# Supplementary material for: Free-living bacteria stimulate sugarcane growth traits and edaphic factors along soil depth gradients under contrasting fertilization
Source: Sci Rep. 2023 Apr 18;13:6288. doi: 10.1038/s41598-022-25807-w (PMC10113235; doi:10.1038/s41598-022-25807-w)
Supplement: Supplementary file 2 — Supplementary Tables. [file 41598_2022_25807_MOESM2_ESM.xlsx]

## Sheet: Table S1
Table S1. Diazotrophic α-Diversity of indices containing diversity (Shannon and Simpson indexes) and species richness (ACE and Chao1).
Diversity Richness	Diversity			Richness
	Soil depth	Shannon-index	Simpson-	Ace-	Chao1-
Treatment	(cm)		index	index	index
CK	0-20	5.57±0.26c	0.03±0.02a	1891.82±176.09b	1569.58±133.90d
CK	20-40	6.18±0.06bc	0.01±0.00a	3113.52±269.87ab	2259.81±181.00bcd
CK	40-60	5.76±0.04abc	0.02±0.00a	2043.41±685.87ab	2011.48±60.53abcd
OM	0-20	5.58±0.06bc	0.02±0.00a	2289.24±62.14ab	1753.43±39.82cd
OM	20-40	5.88±0.05ab	0.01±0.00a	2374.76±88.68ab	1792.86±53.17a
OM	40-60	5.61±0.04a	0.02±0.00a	2394.35±48.30ab	1795.69±24.95abc
BC	0-20	6.04±0.06abc	0.01±0.00a	2077.91±205.96a	1778.83±68.90bcd
BC	20-40	6.20±0.01abc	0.01±0.00a	2909.78±129.87ab	2160.74±32.04bcd
BC	40-60	5.80±0.02a	0.02±0.00a	2770.35±122.70ab	2032.94±67.83bcd
FM	0-20	5.86±0.13c	0.01±0.00a	2277.23±145.42ab	1804.84±71.04bcd
FM	20-40	6.11±0.02a	0.01±0.00a	2577.29±79.59ab	1953.86±64.64ab
FM	40-60	5.45±0.07abc	0.02±0.00a	2282.29±162.77ab	1674.71±98.05abc
Table S1. Diazotrophic α-Diversity of indices containing diversity (Shannon and Simpson indexes) and species richness (ACE and Chao1) under BC, biochar; OM, organic matter; FM, filter mud and CK, inorganic fertilizer in different soil layers (0-20, 20-40 and 40-60 cm). Data are means ± standard deviation (n=4). Different letters above columns indicate significant differences among fertilizer trea…

## Sheet: Table S2
Table S2. Based on Spearman correlation, the network topological characteristics between nitrogen-fixing bacteria communities and soil physical and chemical properties in different soil layers were revealed.
	0-20	20-40	40-60
P value	<0.05
N	16	16	16
Nodes	125	76	55
Edges	58	50	43
Positive(%)	72.8	52.63	49.09
Negative(%)	27.2	47.37	50.91

## Sheet: Table S3
Table S3. Network topological characteristics of diazotrophic communities in 0-20 cm soil depth under various organic amendments based on Spearman correlation method.
raw.r	raw.p	soil	Bacteria	pn	abs
0.68	0	pH	g__Burkholderia	P	0.68
0.81	0	EC	g__Azotobacter	P	0.81
0.7	0	EC	g__Burkholderia	P	0.7
0.67	0	EC	g__Cyanothece	P	0.67
0.76	0	EC	g__Dechloromonas	P	0.76
0.72	0	EC	g__Xanthobacter	P	0.72
0.82	0	TN	g__Azotobacter	P	0.82
0.8	0	TN	g__Dechloromonas	P	0.8
0.69	0	TN	g__Xanthobacter	P	0.69
-0.79	0	TC	g__Azohydromonas	N	0.79
0.74	0	TC	g__Enterobacter	P	0.74
0.72	0	AP	g__Azotobacter	P	0.72
0.72	0	AP	g__Desulfobulbus	P	0.72
0.68	0	AP	g__Klebsiella	P	0.68
-0.72	0	AP	g__Pelomonas	N	0.72
0.81	0	AK	g__Beijerinckia	P	0.81
0.74	0	AK	g__Geobacter	P	0.74
0.7	0	AK	g__norank_p__temparate_forest_soil_bacteria_ensemble	P	0.7
0.68	0	NO3	g__Cyanothece	P	0.68
-0.67	0	NH4	g__Sideroxydans	N	0.67
-0.68	0	urease	g__unclassified_f__Bradyrhizobiaceae	N	0.68
0.68	0	Phosphatas	g__unclassified_f__Rhodospirillaceae	P	0.68
0.66	0.01	pH	g__Azotobacter	P	0.66
0.63	0.01	EC	g__Desulfovibrio	P	0.63
0.65	0.01	EC	g__Ideonella	P	0.65
0.64	0.01	EC	g__Paludibacter	P	0.64
0.62	0.01	EC	g__Sideroxydans	P	0.62
0.6	0.01	TN	g__Azospira	P	0.6
0.64	0.01	TN	g__Burkholderia	P	0.64
0.65	0.01	TN	g__Desulfobulbus	P	0.65
0.61	0.01	TN	g__Paludibacter	P	0.61
-0.6	0.01	TN	g__Pelomonas	N	0.6
0.66	0.01	TN	g__Sideroxydans	P	0.66
0.6	0.01	TC	g__Anabaena	P	0.6
0.66	0.01	TC	g__Cyanothece	P	0.66
0.65	0.01	TC_TN	g__Bradyrhizobium	P	0.65
0.6	0.01	TC_TN	g__unclassified_f__Bradyrhizobiaceae	P	0.6
0.66	0.01	AP	g__Dechloromonas	P	0.66
0.64	0.01	AP	g__Paludibacter	P	0.64
-0.62	0.01	AP	g__unclassified_c__Alphaproteobacteria	N	0.62
0.62	0.01	AP	g__Xanthobacter	P	0.62
0.63	0.01	SOM	g__Azotobacter	P	0.63
0.61	0.01	SOM	g__Paludibacter	P	0.61
0.64	0.01	SOM	g__Sideroxydans	P	0.64
0.61	0.01	AK	g__unclassified_o__Desulfuromonadales	P	0.61
-0.64	0.01	NH4	g__Desulfobulbus	N	0.64
0.61	0.01	NH4	g__Pelomonas	P	0.61
0.6	0.01	SWC	g__Bradyrhizobium	P	0.6
-0.62	0.01	SWC	g__Paludibacter	N	0.62
0.56	0.02	pH	g__Sideroxydans	P	0.56
0.58	0.02	EC	g__Desulfobulbus	P	0.58
0.57	0.02	EC	g__unclassified_c__Deltaproteobacteria	P	0.57
0.58	0.02	TN	g__Cyanothece	P	0.58
0.57	0.02	TN	g__Desulfovibrio	P	0.57
0.58	0.02	TN	g__Ideonella	P	0.58
0.56	0.02	TC_TN	g__unclassified_c__Betaproteobacteria	P	0.56
-0.56	0.02	TC_TN	g__unclassified_c__Gammaproteobacteria	N	0.56
0.59	0.02	AP	g__Sideroxydans	P	0.59
-0.56	0.02	AP	g__unclassified_f__Rhodocyclaceae	N	0.56
0.57	0.02	SOM	g__Cyanothece	P	0.57
0.58	0.02	SOM	g__Desulfobulbus	P	0.58
0.58	0.02	SOM	g__Desulfovibrio	P	0.58
0.59	0.02	SOM	g__Klebsiella	P	0.59
0.58	0.02	NO3	g__unclassified_p__Proteobacteria	P	0.58
-0.57	0.02	NH4	g__Burkholderia	N	0.57
-0.57	0.02	NH4	g__Paludibacter	N	0.57
0.58	0.02	NH4	g__unclassified_f__Bradyrhizobiaceae	P	0.58
-0.59	0.02	SWC	g__Burkholderia	N	0.59
0.59	0.02	urease	g__unclassified_c__Gammaproteobacteria	P	0.59
0.58	0.02	Glucosidas	g__Beijerinckia	P	0.58
-0.57	0.02	Glucosidas	g__Pelomonas	N	0.57
0.57	0.02	Phosphatas	g__Desulfitobacterium	P	0.57
-0.56	0.02	Phosphatas	g__Geobacter	N	0.56
0.59	0.02	Phosphatas	g__Sulfuricurvum	P	0.59
-0.56	0.02	Phosphatas	g__unclassified_o__Desulfuromonadales	N	0.56
0.54	0.03	pH	g__Dechloromonas	P	0.54
0.55	0.03	pH	g__Magnetospirillum	P	0.55
0.53	0.03	TN	g__Zoogloea	P	0.53
0.56	0.03	TC_TN	g__Enterobacter	P	0.56
0.54	0.03	AP	g__unclassified_o__Clostridiales	P	0.54
0.54	0.03	AP	g__Zoogloea	P	0.54
0.55	0.03	SOM	g__Burkholderia	P	0.55
0.55	0.03	SOM	g__Dechloromonas	P	0.55
0.56	0.03	SOM	g__Enterobacter	P	0.56
0.54	0.03	SOM	g__Zoogloea	P	0.54
-0.54	0.03	AK	g__Microcoleus	N	0.54
-0.54	0.03	NO3	g__Beijerinckia	N	0.54
0.53	0.03	NO3	g__Desulfovibrio	P	0.53
0.54	0.03	NO3	g__Paludibacter	P	0.54
-0.55	0.03	NO3	g__unclassified_f__Rhodocyclaceae	N	0.55
0.55	0.03	NO3	g__Xanthobacter	P	0.55
-0.54	0.03	NH4	g__Azoarcus	N	0.54
0.54	0.03	urease	g__Desulfobulbus	P	0.54
0.55	0.03	cellulase	g__Methylobacter	P	0.55
-0.54	0.03	Glucosidas	g__unclassified_k__norank_d__Bacteria	N	0.54
0.54	0.03	Glucosidas	g__unclassified_o__Clostridiales	P	0.54
0.53	0.04	pH	g__Beijerinckia	P	0.53
-0.51	0.04	EC	g__Azohydromonas	N	0.51
0.52	0.04	EC	g__Azospira	P	0.52
-0.53	0.04	EC	g__Pelomonas	N	0.53
-0.51	0.04	TN	g__Azohydromonas	N	0.51
0.53	0.04	TN	g__Klebsiella	P	0.53
0.52	0.04	AP	g__Azospira	P	0.52
0.51	0.04	NO3	g__Rhodomicrobium	P	0.51
0.53	0.04	NO3	g__Stenotrophomonas	P	0.53
-0.52	0.04	NH4	g__Azospira	N	0.52
-0.51	0.04	NH4	g__Azotobacter	N	0.51
-0.51	0.04	NH4	g__unclassified_c__Gammaproteobacteria	N	0.51
-0.53	0.04	NH4	g__Zoogloea	N	0.53
0.52	0.04	urease	g__Sideroxydans	P	0.52
0.51	0.04	urease	g__Sulfuricurvum	P	0.51
0.52	0.04	Phosphatas	g__Desulfobulbus	P	0.52
-0.52	0.04	Phosphatas	g__Rhodomicrobium	N	0.52
-0.49	0.05	pH	g__unclassified_k__norank_d__Bacteria	N	0.49
-0.51	0.05	EC	g__unclassified_c__norank_p__Cyanobacteria	N	0.51
0.5	0.05	TN	g__unclassified_c__Deltaproteobacteria	P	0.5
-0.49	0.05	TC_TN	g__Azohydromonas	N	0.49
0.49	0.05	AP	g__Azoarcus	P	0.49
0.5	0.05	AP	g__Rhodomicrobium	P	0.5
0.51	0.05	AP	g__Sulfuricurvum	P	0.51
0.5	0.05	AK	g__unclassified_c__Deltaproteobacteria	P	0.5
-0.5	0.05	AK	g__unclassified_o__Nostocales	N	0.5
-0.5	0.05	urease	g__Enterobacter	N	0.5
0.5	0.05	cellulase	g__Azotobacter	P	0.5
0.5	0.05	Phosphatas	g__unclassified_d__Unclassified	P	0.5

## Sheet: Table S4
Table S4. Network topological characteristics of diazotrophic communities in 20-40 cm soil depth under various organic amendments based on Spearman correlation method.
raw.r	raw.p	soil	Bacteria	pn	abs
0.68	0	pH	g__Methylomonas	P	0.68
-0.7	0	pH	g__unclassified_c__Alphaproteobacteria	N	0.7
-0.8	0	pH	g__unclassified_o__Rhizobiales	N	0.8
-0.71	0	EC	g__unclassified_k__norank_d__Bacteria	N	0.71
-0.91	0	AK	g__Azoarcus	N	0.91
-0.69	0	AK	g__unclassified_c__Deltaproteobacteria	N	0.69
-0.71	0	AK	g__unclassified_f__Rhodospirillaceae	N	0.71
-0.69	0	SWC	g__Azoarcus	N	0.69
-0.86	0	SWC	g__unclassified_f__Rhodospirillaceae	N	0.86
-0.71	0	cellulase	g__Magnetospirillum	N	0.71
0.76	0	Glucosidas	g__Azoarcus	P	0.76
0.78	0	Glucosidas	g__unclassified_c__Deltaproteobacteria	P	0.78
0.68	0	Glucosidas	g__unclassified_o__Desulfuromonadales	P	0.68
0.6	0.01	pH	g__Azohydromonas	P	0.6
0.6	0.01	pH	g__Telmatospirillum	P	0.6
0.64	0.01	pH	g__unclassified_c__Deltaproteobacteria	P	0.64
0.61	0.01	EC	g__unclassified_c__Alphaproteobacteria	P	0.61
0.63	0.01	EC	g__unclassified_o__Rhizobiales	P	0.63
0.65	0.01	TN	g__Azohydromonas	P	0.65
-0.66	0.01	TC_TN	g__Azohydromonas	N	0.66
0.64	0.01	TC_TN	g__unclassified_o__Rhizobiales	P	0.64
-0.65	0.01	SOM	g__Desulfobulbus	N	0.65
-0.65	0.01	AK	g__Azohydromonas	N	0.65
-0.6	0.01	AK	g__Sideroxydans	N	0.6
-0.63	0.01	AK	g__unclassified_o__Desulfuromonadales	N	0.63
-0.66	0.01	SWC	g__Anaeromyxobacter	N	0.66
-0.61	0.01	SWC	g__Sideroxydans	N	0.61
0.61	0.01	Glucosidas	g__Azohydromonas	P	0.61
-0.66	0.01	Glucosidas	g__unclassified_o__Rhizobiales	N	0.66
0.56	0.02	pH	g__Ideonella	P	0.56
-0.58	0.02	TN	g__Rhodopseudomonas	N	0.58
-0.59	0.02	TN	g__unclassified_o__Rhizobiales	N	0.59
0.57	0.02	TC	g__Ideonella	P	0.57
0.57	0.02	TC_TN	g__Rhodopseudomonas	P	0.57
-0.59	0.02	AK	g__Azotobacter	N	0.59
0.58	0.02	NH4	g__Magnetospirillum	P	0.58
0.57	0.02	SWC	g__Geobacter	P	0.57
0.59	0.02	SWC	g__Rhodopseudomonas	P	0.59
0.56	0.02	urease	g__Sideroxydans	P	0.56
0.56	0.02	Glucosidas	g__Dechloromonas	P	0.56
-0.57	0.02	Glucosidas	g__Rhodopseudomonas	N	0.57
-0.57	0.02	Phosphatas	g__norank_o__environmental_samples_c__Alphaproteobacteria	N	0.57
0.57	0.02	Phosphatas	g__Pelomonas	P	0.57
0.54	0.03	pH	g__Methylobacter	P	0.54
0.56	0.03	pH	g__Microcoleus	P	0.56
-0.53	0.03	pH	g__Rhodopseudomonas	N	0.53
0.53	0.03	pH	g__unclassified_f__Bradyrhizobiaceae	P	0.53
0.54	0.03	pH	g__unclassified_k__norank_d__Bacteria	P	0.54
0.55	0.03	EC	g__Azotobacter	P	0.55
-0.55	0.03	EC	g__unclassified_Opitutaceae	N	0.55
0.54	0.03	TN	g__Azoarcus	P	0.54
0.55	0.03	TN	g__Ideonella	P	0.55
-0.53	0.03	TC_TN	g__Ideonella	N	0.53
-0.55	0.03	TC_TN	g__unclassified_c__Deltaproteobacteria	N	0.55
0.54	0.03	SOM	g__Desulfovibrio	P	0.54
0.54	0.03	SOM	g__norank_p__environmental_samples	P	0.54
0.56	0.03	SOM	g__unclassified_o__Nostocales	P	0.56
-0.55	0.03	AK	g__Anaeromyxobacter	N	0.55
-0.55	0.03	NO3	g__Pleomorphomonas	N	0.55
-0.54	0.03	SWC	g__Azohydromonas	N	0.54
-0.55	0.03	SWC	g__unclassified_c__Deltaproteobacteria	N	0.55
0.52	0.04	pH	g__Azospira	P	0.52
-0.52	0.04	TC_TN	g__Azoarcus	N	0.52
0.51	0.04	AP	g__Geobacter	P	0.51
-0.53	0.04	AP	g__Methanocella	N	0.53
-0.53	0.04	AK	g__Xanthobacter	N	0.53
0.52	0.04	Phosphatas	g__Azospira	P	0.52
0.49	0.05	EC	g__Sideroxydans	P	0.49
-0.5	0.05	AP	g__Microcoleus	N	0.5
-0.49	0.05	SOM	g__Rhodopseudomonas	N	0.49
0.5	0.05	NO3	g__Azotobacter	P	0.5
-0.49	0.05	SWC	g__Sulfuricurvum	N	0.49
0.49	0.05	Glucosidas	g__Methanocella	P	0.49
0.51	0.05	Glucosidas	g__Sideroxydans	P	0.51
0.5	0.05	Phosphatas	g__Anabaena	P	0.5
0.49	0.05	Phosphatas	g__unclassified_o__Chromatiales	P	0.49

## Sheet: Table S5
Table S5. Network topological characteristics of diazotrophic communities in 40-60 cm soil depth under various organic amendments based on Spearman correlation method.
raw.r	raw.p	soil	Bacteria	pn	abs
-0.74	0	AK	g__Azoarcus	N	0.74
-0.72	0	AK	g__Methylomonas	N	0.72
-0.76	0	AK	g__unclassified_f__Rhodospirillaceae	N	0.76
0.69	0	AK	g__unclassified_p__Proteobacteria	P	0.69
-0.67	0	NO3	g__norank_p__temparate_forest_soil_bacteria_ensemble	N	0.67
-0.69	0	urease	g__unclassified_f__Bradyrhizobiaceae	N	0.69
-0.72	0	cellulase	g__Dechloromonas	N	0.72
0.7	0	Glucosidas	g__unclassified_f__Rhodospirillaceae	P	0.7
-0.66	0.01	EC	g__unclassified_f__Bradyrhizobiaceae	N	0.66
-0.61	0.01	AP	g__Anaeromyxobacter	N	0.61
0.66	0.01	AP	g__unclassified_f__Rhodospirillaceae	P	0.66
0.61	0.01	NO3	g__Sideroxydans	P	0.61
-0.63	0.01	NO3	g__unclassified_o__Rhizobiales	N	0.63
0.6	0.01	cellulase	g__unclassified_d__Unclassified	P	0.6
0.62	0.01	Glucosidas	g__Azoarcus	P	0.62
0.6	0.01	Glucosidas	g__Methylomonas	P	0.6
0.62	0.01	Phosphatas	g__unclassified_o__Desulfuromonadales	P	0.62
-0.57	0.02	pH	g__norank_p__temparate_forest_soil_bacteria_ensemble	N	0.57
-0.56	0.02	pH	g__unclassified_c__Alphaproteobacteria	N	0.56
-0.56	0.02	pH	g__unclassified_c__Betaproteobacteria	N	0.56
0.57	0.02	pH	g__unclassified_k__norank_d__Bacteria	P	0.57
-0.58	0.02	pH	g__unclassified_o__Rhizobiales	N	0.58
0.56	0.02	EC	g__norank_p__temparate_forest_soil_bacteria_ensemble	P	0.56
-0.57	0.02	AP	g__norank_p__temparate_forest_soil_bacteria_ensemble	N	0.57
0.57	0.02	SOM	g__unclassified_c__Gammaproteobacteria	P	0.57
-0.59	0.02	AK	g__unclassified_k__norank_d__Bacteria	N	0.59
-0.58	0.02	NO3	g__unclassified_c__Alphaproteobacteria	N	0.58
0.58	0.02	NO3	g__unclassified_f__Rhodocyclaceae	P	0.58
-0.59	0.02	SWC	g__Burkholderia	N	0.59
0.59	0.02	SWC	g__unclassified_Opitutaceae	P	0.59
-0.56	0.02	cellulase	g__Pleomorphomonas	N	0.56
0.56	0.02	cellulase	g__Sulfuricurvum	P	0.56
-0.56	0.02	Glucosidas	g__unclassified_c__Gammaproteobacteria	N	0.56
-0.54	0.03	TN	g__unclassified_c__Gammaproteobacteria	N	0.54
0.54	0.03	TC_TN	g__unclassified_c__Gammaproteobacteria	P	0.54
0.54	0.03	TC_TN	g__unclassified_f__Bradyrhizobiaceae	P	0.54
0.54	0.03	AP	g__Ideonella	P	0.54
0.55	0.03	AK	g__unclassified_c__Alphaproteobacteria	P	0.55
-0.55	0.03	NH4	g__Methylobacter	N	0.55
-0.54	0.03	cellulase	g__unclassified_c__Alphaproteobacteria	N	0.54
0.54	0.03	Glucosidas	g__unclassified_o__Desulfuromonadales	P	0.54
0.54	0.03	Phosphatas	g__unclassified_f__Bradyrhizobiaceae	P	0.54
0.53	0.04	pH	g__Bradyrhizobium	P	0.53
-0.51	0.04	TN	g__unclassified_c__Alphaproteobacteria	N	0.51
0.53	0.04	TC_TN	g__unclassified_c__Alphaproteobacteria	P	0.53
-0.53	0.04	NO3	g__unclassified_c__Betaproteobacteria	N	0.53
0.52	0.04	NH4	g__Azospira	P	0.52
-0.51	0.04	NH4	g__Geobacter	N	0.51
-0.52	0.04	NH4	g__Microcoleus	N	0.52
0.51	0.04	cellulase	g__unclassified_k__norank_d__Bacteria	P	0.51
0.5	0.05	pH	g__Azoarcus	P	0.5
0.5	0.05	pH	g__unclassified_f__Rhodospirillaceae	P	0.5
-0.5	0.05	EC	g__unclassified_o__Desulfuromonadales	N	0.5
0.5	0.05	AP	g__Azoarcus	P	0.5
-0.5	0.05	SWC	g__unclassified_o__Chromatiales	N	0.5

## Sheet: Table S6
Table S6. Diazotrophic bacteria phyla association with edaphic factors in 0-20 cm soil depth.
raw.r	raw.p	Bacteria	Edaphic factors
0.64	0.01	Bacteroidetes	EC
0.61	0.01	Bacteroidetes	TN
0.64	0.01	Bacteroidetes	AP
0.61	0.01	Bacteroidetes	SOM
-0.62	0.01	Bacteroidetes	SWC
0.59	0.02	Firmicutes	AP
-0.57	0.02	Bacteroidetes	NH4
0.53	0.03	Firmicutes	SOM
0.54	0.03	Bacteroidetes	NO3
0.5	0.05	Proteobacteria	AK
0.48	0.06	Firmicutes	EC
0.47	0.06	Proteobacteria	EC
-0.45	0.08	Cyanobacteria	EC
-0.45	0.08	Cyanobacteria	AK
0.45	0.08	Cyanobacteria	SWC
0.44	0.09	Chlorobi	TC_TN
-0.44	0.09	Firmicutes	NH4
0.43	0.09	Bacteroidetes	urease
-0.42	0.1	Actinobacteria	AK
-0.41	0.11	Chlorobi	pH
-0.43	0.11	Euryarchaeota	NO3
-0.42	0.11	Actinobacteria	cellulase
0.42	0.11	Actinobacteria	Phosphatas
0.4	0.12	Bacteroidetes	pH
0.41	0.12	Firmicutes	TN
0.4	0.13	Proteobacteria	pH
-0.39	0.13	Proteobacteria	SWC
0.38	0.14	Verrucomicrobia	EC
0.38	0.14	Bacteroidetes	Glucosidas
-0.38	0.15	Cyanobacteria	pH
-0.38	0.15	Cyanobacteria	NO3
-0.37	0.17	Euryarchaeota	TC
-0.37	0.17	Euryarchaeota	TC_TN
0.35	0.18	Verrucomicrobia	NO3
0.35	0.18	Cyanobacteria	Phosphatas
-0.34	0.19	Firmicutes	SWC
-0.34	0.2	Actinobacteria	pH
0.32	0.22	Verrucomicrobia	TN
0.33	0.22	Firmicutes	Glucosidas
-0.33	0.23	Euryarchaeota	SWC
-0.31	0.24	Proteobacteria	Phosphatas
-0.31	0.25	Actinobacteria	Glucosidas
0.3	0.27	Bacteroidetes	Phosphatas
0.29	0.28	Firmicutes	Phosphatas
0.28	0.29	Chlorobi	SOM
-0.28	0.3	Firmicutes	AK
-0.27	0.31	Cyanobacteria	TN
0.27	0.31	Firmicutes	NO3
-0.27	0.32	Chlorobi	AK
0.27	0.32	Proteobacteria	Glucosidas
-0.26	0.33	Bacteroidetes	TC_TN
-0.26	0.33	Bacteroidetes	AK
-0.25	0.34	Actinobacteria	TN
0.26	0.34	Proteobacteria	TN
-0.25	0.35	Actinobacteria	EC
0.24	0.36	Proteobacteria	NO3
0.24	0.36	Verrucomicrobia	Phosphatas
0.25	0.37	Euryarchaeota	cellulase
0.25	0.37	Euryarchaeota	Glucosidas
0.24	0.38	Firmicutes	TC
0.23	0.39	Chlorobi	TC
-0.22	0.4	Actinobacteria	NO3
-0.23	0.4	Chlorobi	urease
0.22	0.41	Verrucomicrobia	SOM
0.22	0.42	Chlorobi	NH4
0.2	0.45	Verrucomicrobia	TC
-0.2	0.45	Verrucomicrobia	AK
0.2	0.45	Firmicutes	urease
-0.2	0.46	Verrucomicrobia	NH4
0.2	0.46	Actinobacteria	SWC
0.19	0.48	Bacteroidetes	cellulase

## Sheet: Table S7
Table S7. Diazotrophic bacteria phyla association with edaphic factors in 20-40 cm soil depth.
raw.r	raw.p	Bacteria	Soil properies
0.67	0	Proteobacteria	EC
0.62	0.01	Proteobacteria	AP
0.58	0.02	Firmicutes	NH4
-0.55	0.03	Verrucomicrobia	EC
-0.52	0.04	Proteobacteria	pH
-0.53	0.04	Euryarchaeota	AP
0.5	0.05	Cyanobacteria	pH
0.49	0.05	Euryarchaeota	Glucosidas
-0.49	0.05	Firmicutes	Phosphatas
-0.47	0.07	Euryarchaeota	AK
-0.45	0.08	Firmicutes	EC
-0.44	0.08	Euryarchaeota	TC_TN
-0.42	0.1	Bacteroidetes	AP
-0.43	0.1	Chlorobi	Phosphatas
0.4	0.12	Euryarchaeota	TN
0.4	0.13	Verrucomicrobia	pH
0.38	0.14	Euryarchaeota	pH
0.38	0.14	Chlorobi	NH4
-0.38	0.15	Euryarchaeota	EC
0.38	0.15	Proteobacteria	TC_TN
-0.38	0.15	Bacteroidetes	SWC
0.37	0.16	Bacteroidetes	TN
0.37	0.16	Actinobacteria	AP
-0.37	0.16	Bacteroidetes	AK
-0.37	0.16	Euryarchaeota	SWC
-0.36	0.17	Cyanobacteria	EC
-0.36	0.17	Bacteroidetes	TC_TN
-0.36	0.17	Verrucomicrobia	NO3
-0.35	0.18	Chlorobi	cellulase
0.35	0.19	Actinobacteria	urease
0.34	0.2	Bacteroidetes	pH
0.34	0.2	Verrucomicrobia	NH4
-0.33	0.21	Chlorobi	EC
-0.33	0.21	Firmicutes	NO3
0.33	0.21	Cyanobacteria	NH4
-0.33	0.22	Verrucomicrobia	cellulase
0.32	0.22	Euryarchaeota	Phosphatas
-0.31	0.24	Proteobacteria	TN
-0.31	0.24	Bacteroidetes	urease
-0.31	0.24	Cyanobacteria	cellulase
0.31	0.25	Bacteroidetes	Glucosidas
-0.29	0.28	Firmicutes	cellulase
-0.29	0.28	Actinobacteria	Phosphatas
0.28	0.29	Chlorobi	pH
0.28	0.3	Verrucomicrobia	AK
0.26	0.32	Verrucomicrobia	TC
0.26	0.32	Proteobacteria	cellulase
-0.25	0.35	Verrucomicrobia	SOM
0.25	0.35	Bacteroidetes	Phosphatas
-0.25	0.35	Proteobacteria	Phosphatas
0.25	0.36	Firmicutes	OM
-0.24	0.37	Verrucomicrobia	TC_TN
0.24	0.37	Cyanobacteria	Phosphatas
0.24	0.38	Verrucomicrobia	TN
0.24	0.38	Chlorobi	Glucosidas
-0.23	0.39	Euryarchaeota	TC
-0.23	0.39	Cyanobacteria	TC_TN
0.23	0.39	Verrucomicrobia	SWC
0.23	0.4	Actinobacteria	pH
0.23	0.4	Firmicutes	AP
0.23	0.4	Actinobacteria	SOM
-0.22	0.42	Chlorobi	SWC
0.21	0.44	Proteobacteria	urease
0.2	0.47	Bacteroidetes	SOM
-0.19	0.47	Proteobacteria	NH4
0.2	0.47	Bacteroidetes	cellulase
-0.19	0.48	Euryarchaeota	urease

## Sheet: Table S8
Table S8. Diazotrophic bacteria phyla association with edaphic factors in 40-60 cm soil depth.
raw.r	raw.p	Bacteria	Edaphic factros
0.64	0.01	Proteobacteria	AK
0.59	0.02	Verrucomicrobia	SWC
-0.55	0.03	Proteobacteria	pH
-0.5	0.05	Proteobacteria	cellulase
-0.48	0.06	Cyanobacteria	urease
-0.46	0.07	Proteobacteria	Glucosidas
-0.45	0.08	Verrucomicrobia	AK
-0.45	0.08	Proteobacteria	NO3
-0.44	0.09	Chlorobi	Glucosidas
-0.42	0.1	Euryarchaeota	pH
-0.43	0.1	Cyanobacteria	pH
-0.42	0.1	Actinobacteria	TC
-0.42	0.1	Euryarchaeota	NH4
-0.43	0.1	Bacteroidetes	Glucosidas
0.42	0.11	Euryarchaeota	EC
-0.42	0.11	Euryarchaeota	TN
0.42	0.11	Euryarchaeota	TC_TN
-0.42	0.11	Cyanobacteria	NO3
-0.39	0.13	Euryarchaeota	AP
0.37	0.16	Actinobacteria	NO3
-0.37	0.16	Actinobacteria	NH4
-0.36	0.17	Firmicutes	AK
-0.36	0.17	Euryarchaeota	Glucosidas
-0.36	0.17	Euryarchaeota	Phosphatas
-0.35	0.18	Proteobacteria	AP
0.34	0.19	Cyanobacteria	EC
-0.35	0.19	Firmicutes	TC
0.35	0.19	Chlorobi	urease
0.33	0.2	Chlorobi	EC
0.34	0.2	Euryarchaeota	OM
0.33	0.21	Bacteroidetes	EC
-0.33	0.21	Bacteroidetes	TC_TN
0.33	0.21	Bacteroidetes	urease
-0.32	0.22	Chlorobi	TC_TN
0.32	0.22	Verrucomicrobia	NO3
0.32	0.23	Euryarchaeota	SWC
-0.3	0.26	Chlorobi	pH
-0.3	0.26	Verrucomicrobia	cellulase
-0.29	0.27	Chlorobi	AP
-0.29	0.27	Proteobacteria	urease
-0.29	0.28	Bacteroidetes	pH
-0.29	0.28	Bacteroidetes	AP
0.28	0.29	Firmicutes	NO3
0.27	0.32	Verrucomicrobia	Glucosidas
0.25	0.34	Firmicutes	SOM
-0.25	0.35	Actinobacteria	TC_TN
-0.25	0.35	Chlorobi	Phosphatas
-0.25	0.36	Bacteroidetes	TC
-0.25	0.36	Bacteroidetes	NH4
0.24	0.38	Verrucomicrobia	TC_TN
-0.23	0.39	Cyanobacteria	NH4
-0.23	0.39	Chlorobi	NH4
-0.23	0.4	Chlorobi	cellulase
-0.23	0.4	Bacteroidetes	Phosphatas
-0.22	0.41	Chlorobi	TC
0.21	0.43	Cyanobacteria	TC_TN
-0.21	0.45	Bacteroidetes	cellulase
-0.19	0.47	Verrucomicrobia	TN
-0.2	0.47	Euryarchaeota	TC
-0.18	0.5	Verrucomicrobia	TC

## Sheet: Table S9
Table S9. Diazotrophic bacteria association with sugarcane traits.
raw.r	raw.p	Bacteria	Sugarcane traits
0.32	0.22	Anaeromyxobacter	Root weigh
-0.22	0.4	Anaeromyxobacter	Sugar content
0.61	0.01	Azotobacter	Stalk weight
-0.36	0.18	Azotobacter	Sugar content
0.28	0.29	Azotobacter	Root weight
-0.26	0.33	Azotobacter	Sugarcane height
0.59	0.02	Burkholderia	Stalk weight
-0.23	0.39	Burkholderia	Sugarcane height
0.21	0.44	Burkholderia	Root weight
-0.21	0.45	Burkholderia	Sugar content
-0.44	0.09	Geobacter	Sugarcane diameter
0.43	0.1	Geobacter	Stalk weight
-0.41	0.11	Geobacter	Sugar content
0.52	0.04	Anabaena	Root weight
0.32	0.22	Anabaena	Sugarcane diameter
0.3	0.27	Anabaena	Stalk weight
0.27	0.31	Anabaena	Sugarcane height
0.43	0.09	Desulfovibrio	Stalk weight
0.38	0.15	Desulfovibrio	Root weight
0.23	0.4	Desulfovibrio	Sugarcane height
0.66	0.01	Enterobacter	Sugarcane height
0.59	0.02	Enterobacter	Root weight
0.3	0.26	Enterobacter	Stalk weight
0.22	0.42	Enterobacter	Sugarcane diameter
-0.41	0.11	Methylomonas	Sugarcane height
-0.39	0.13	Methylomonas	Sugar content
-0.26	0.33	Methylomonas	Root weight
-0.19	0.49	Methylomonas	Sugarcane diameter
0.22	0.42	Stenotrophomonas	Stalk weight

## Sheet: Table S10.
Table S10. Properties of the different organic amendments applied to soil (values on dry weight basis) and amended soils, at the beginning of the experiment.
Parameters	Biochar	Organic matter	Filter mud	Soil
TC (g kg-1)	9.08	13.44	11.21	7.22
TN (g kg-1)	1.27	5.89	2.01	3.54
pH (g kg-1)	11.01	7.79	10.22	8.89
AK (g kg-1)	17.03	13.45	4.99	9.01
AP (g kg-1)	5.21	7.99	7.11	13.11
SOM (g kg-1)	9.44	25.12	14.21	16.22
EC (dS m-1)	3.21	2.33	0.99	3.11
C/N ratio	7.15	2.28	5.58	2.04
